# Supplementary material for: Identification of new developmentally regulated genes involved in Streptomyces coelicolor sporulation
Source: BMC Microbiol. 2013 Dec 5;13:281. doi: 10.1186/1471-2180-13-281 (PMC3878966; doi:10.1186/1471-2180-13-281)
Supplement: Additional file 1: Table S1 — Genes that are differentially expressed when comparing whiA or whiH mutant to the wild-type parent, or comparing the developing wild-type strain at 36 h or 48 h to the expression pattern at 18 h. All ORFs having an adjusted p-value <0.05 in at least one of the eight comparisons (A18, A36, A48, H18, H36, H48, wt36, wt 48) are listed. There are 285 ORFs in total. [file 1471-2180-13-281-S1.xlsx]

## Sheet: 2- expr_val for adj p_val
Table S1.	Genes that are differentially expressed when compring whiA or whiH mutant to wildtype parent, or comparing the developing wildtype strain at 36 h or 48 h to the expression pattern at 18 h. All ORFs having a Benjamini-Hochberg corrected p-value <0.05 in at least one of the eight comparisons (A18, A36, A48, H18, H36, H48, wt36, wt 48) are listed. They are 285 ORFs. Differential expression values wi…
ID	annotation	A18	A36	A48	H18	H36	H48	WT36	WT48
SCO0001	hypothetical protein	0.305969	-0.026371	-0.100697	0.0923055	0.112217	-0.00547504	0.417095	0.597132
SCO0017	hypothetical protein	0.179603	0.0421467	-0.0403618	0.108938	0.243648	0.165146	0.421388	0.444473
SCO0312	putative acyl-CoA dehydrogenase	0.155271	-0.144112	-0.0821492	0.225983		0.0859443	0.456027	0.63709
SCO0340	hypothetical protein	0.103052		-0.604964	0.148878	-0.642803	-0.809126	0.524984	0.442175
SCO0361	conserved hypothetical protein SCF41.20c	0.26903	0.490141	0.59443	-0.0536357		-0.0666373	0.0358129	-0.0827855
SCO0399	putative membrane protein	0.0259567	-0.128649	-0.260831	0.0857294	-0.607549	-0.368046	-0.479593	-0.637541
SCO0400	putative epimerase	0.140597			0.40447	-0.0323652		-0.810887	-0.569012
SCO0550	putative membrane protein	0.0428694	0.278526	0.574644	0.401274	-0.0189411	0.0733437	-0.693225	-0.898724
SCO0566	putative membrane protein	0.142413	-0.849216	-0.813752	-0.0193357	-0.00263379	-0.0243045	0.68561	0.695233
SCO0591	putative lysozyme precursor	0.0198575	-0.702766	-1.25037	0.118916	-0.419772	-0.549273	0.45026	0.683037
SCO0593	hypothetical protein SCF55.17c	0.158214	-0.227756	-0.843548	-0.134614	0.13623	-0.291712		-0.116265
SCO0629	putative transcriptional regulator	0.327935	-0.0388296	-0.0409165	0.418981	0.0523015	0.207422	0.830051	0.831572
SCO0651	putative gas vesicle synthesis protein		-1.00172	-1.47305		-0.869827	-1.51275		1.2777
SCO0654	gvpZ2, conserved hypothetical protein SCF91.14.		-2.66078	-2.436		-2.34524	-2.12486	1.40963	1.99855
SCO0655	gvpJ2, putative gas vesicle synthesis protein.	0.44497	-1.62522	-2.54804		-1.22313	-2.48787	2.02479	1.75842
SCO0660	probable solute-binding lipoprotein.	0.43751	-0.162171	-0.15587	-0.405391	-0.0397903	0.15784	-0.388227	-0.826776
SCO0689	putative oxidoreductase, iron-sulphur binding subunit	0.0626673	-0.319073	-0.556987	0.269744	-0.127584	-0.378824	0.493248	0.445998
SCO0701	hypothetical protein SCF42.11c.	0.11121	0.077435	-0.119386	0.246031	0.287	0.085401	0.587984	0.861043
SCO0736	putative secreted protein	0.417124	-0.370271	0.0440552	-0.4465	-0.403745	-0.21396	-0.950886	-1.28892
SCO0743	putative secreted protein	-0.0698449	-0.784548	-1.25096	-0.192631	0.00336498	-0.0566774	0.814222	0.813734
SCO0752	protease precursor	0.60192	-0.388631	-0.246512	-0.398398			-0.980788	-1.41818
SCO0834	hypothetical protein SCF43A.24c		-2.62471	-4.09841	-0.353273	-1.59503	-1.84864	1.82987	2.65528
SCO0890	putative short chain oxidoreductase.	0.321399	0.0131147	0.0170357	0.458263	0.117423	0.161222	0.426215	0.546071
SCO0934	putative integral membrane protein	0.0958064	-1.98708	-2.6158	-0.308482	-1.91674	-2.30273	1.12981	0.956597
SCO0973	putative integral membrane protein	0.479084	-0.111719	-0.0843067	0.523423	0.0324006	0.162366	0.616162	0.797916
SCO1048	putative secreted protein		0.223624	0.130264	0.279321	0.578252	0.3525	1.54555	1.04933
SCO1076	putative secreted protein	0.089043	-0.094451	-0.157748	0.0738429	0.0330813	-0.0737095	0.327721	0.507
SCO1110	putative secreted lyase	0.481288	-0.0419866	-0.0442	0.480979	0.0942824	0.049228	0.617501	0.713647
SCO1143	conserved hypothetical protein		-0.658052	-1.26809	0.511704	-0.822139	-0.977232	0.365711	0.667055
SCO1149	conserved hypothetical protein	-0.137036	-0.598146	-1.12767	0.190242	-0.507183	-1.24409	0.490541	0.343339
SCO1195	putative membrane protein	0.234654	-1.14544	-1.76796	0.0394584	-0.465007	-1.1651	1.98519	2.40331
SCO1207	putative cytochrome P450			-2.49752			-1.63674
SCO1282	putative oxidoreductase	0.0881736	-0.0559714	-0.290871	0.217832		0.142696	0.510005	0.582421
SCO1336	putative lipoprotein N-acyltransferase (integral membrane)			-1.26423		-0.473166	-0.457397		0.794355
SCO1388	putative mannose-1-phosphate guanyltransferase	0.512027		-0.123513	0.38224	-0.0301222	0.19519	0.278047	0.572058
SCO1415	putative membrane protein.	0.377866	-2.68368	-3.16139	0.0929877	-1.65292	-1.99941	2.15261	3.11066
SCO1416	putative membrane protein.	0.145755	-0.403617	-0.665289	0.0781336	-0.179802	-0.271609	0.375401	0.800412
SCO1541	ssgB probable regulator	-0.00070738	-0.860433	-0.91752	-0.0282039	-0.485056	-1.08291	0.981259	1.08771
SCO1549	hypothetical protein	0.186843	-0.124327	-0.125616	0.271032	-0.0767618	-0.190441	0.580352	0.503287
SCO1573	putative oxidoreductase (putative membrane protein)	0.571354	-0.309956		-0.632032	-0.13653		-1.06875	-1.28744
SCO1576	arginine repressor	0.224921	-0.253261	-0.15612	-0.531151	-0.49966	0.0689852	-0.600304	-0.871886
SCO1590	putative secreted protein			-1.8255			-0.483435
SCO1658	glycerol operon regulatory protein	0.0605335	-0.376837	-0.63681	0.0786263	0.174287	0.184342	0.412397	0.582759
SCO1700	putative membrane protein	0.0314701	-0.149998	-0.0871916	0.969826	0.562723	0.953696	0.104488	0.0367831
SCO1724	putative serine/threonine protein kinase	-0.065361				-0.129937	0.416182	0.584723	-1.84934
SCO1749	conserved hypothetical protein	0.277642	-1.24163	-0.829453		-1.0502	-0.882986	1.37946	1.11158
SCO1757	hypothetical protein 2SCI34.10	0.0406523	-0.145633	-0.537288	0.220702	0.00307	-0.213393	0.721045	0.721904
SCO1766	putative glycohydrolase	0.0630792	0.167387	0.479981	0.110256	-0.0558289	0.147489	-0.661056	-0.67857
SCO1767	putative DNA hydrolase	0.18102	0.0606199	0.43868		-0.261121	-0.37069	-0.363498	-0.723397
SCO1773	putative L-alanine dehydrogenase	-0.0442578	-0.64675	-1.32041		0.207575	0.296353	0.829993	0.868411
SCO1774	putative regulatory protein	0.0939751	-0.227322	-1.21843	0.134767	0.0412197	-0.00625775	0.0836422	0.270146
SCO1778	putative transcriptional regulator	0.0630958	-0.153679	-0.458267	0.117453	-0.217382	-0.0298575	0.496489	0.577074
SCO1810	putative membrane protein	0.525128	-0.079623	-0.11459	0.547142	-0.00250215	0.150232	0.490564	0.56837
SCO1834	hypothetical protein SCI8.19c	-0.125171	-0.449136	-1.65656	0.0155557	-0.427024	-1.30179
SCO1860	putative secreted protein	0.0012575	0.15885	0.148402	0.648482	0.855612	1.16603	-0.255794	-0.256372
SCO1902	hypothetical hydrophilic protein	0.0714445	-0.0735614	-0.118468	-0.0752633	0.00369768	-0.128032	0.45744	0.704993
SCO1915	hypothetical protein	0.0777895	-0.638075	-0.977958	-0.0675339	0.00483348	0.065628	0.397719	0.482209
SCO1929	putative integral membrane transport protein	-0.196932	0.060258	0.0628838	0.575559	0.659756	0.936663	-0.257205	-0.148747
SCO1965	putative export associated protein	-0.138365	0.220082	0.402019	0.0428944	0.00292217	0.12611	-0.737528	-0.867721
SCO1981	conserved hypothetical protein	0.1672	-0.112623	-0.114609	0.267338	-0.00612273	0.0851228	0.43219	0.489234
SCO1991	hypothetical protein	-0.00899467	-0.422845	-0.741984	0.086577	-0.0565889	-0.184579	0.471798	0.441286
SCO2009	putative branched chain amino acid transport permease	0.0430755	-0.207411	0.0407714	0.234376	0.290943	0.315057	-0.939373	-0.823052
SCO2010	putative branched chain amino acid transport permease	0.0744453	-0.2001	0.110138	0.278768	-0.0732084	0.490181	-0.818706	-1.11389
SCO2026	putative glutamate synthase large subunit	0.0944106	-0.231606	-0.259991	0.225933	0.475933	0.776465	-1.24186	-1.56797
SCO2030	hypothetical protein	0.00686552	-0.133763	0.046108	0.246402	0.0904213	-0.0809928	0.422316	0.473269
SCO2035	putative membrane protein	-0.115466	-0.590115	-0.857535	-0.0578556	-0.0876813	-0.105247	0.253437	0.490943
SCO2063	putative small hydrophilic protein	0.0997066	-0.454918	-1.08655	0.0367813	-0.319657	-0.677063	0.420071	0.614184
SCO2212	hypothetical protein SC10B7.07	-0.0129919	-0.515582	-0.684216	-0.311007	-0.498853	-0.449274	0.857449	0.906791
SCO2236	conserved hypothetical protein		-0.249106	-0.582413		0.223334	-0.0459902		1.29991
SCO2237	putative lyase	0.084293	0.0292913	-0.344336	0.0219351	-0.145779	-0.32878	0.306378	0.592818
SCO2374	putative transcriptional regulator	-0.0350528	0.118666			1.14461	1.63033		-0.100144
SCO2390	3-oxoacyl-[acyl-carrier-protein] synthase II	-0.0929283		-0.949433	0.147929	0.296932	0.275973	0.291215	0.34445
SCO2452	putative two-component sensor histidine kinase	0.0513204	-0.0776906	-0.508365	0.159434	-0.131558	-0.37563	0.279174	0.497235
SCO2495	putative membrane protein	0.580778	-0.268816	-0.0283449	-0.708756	-0.462339	0.0396189	-0.924608	-1.1632
SCO2523	hypothetical protein SCC121.26c	0.134015	-0.165802	-0.181399	-0.0846283	0.337706	0.0470866	0.505513	0.676977
SCO2527	hypothetical protein SCC121.30c	0.160865	-0.00664591	-0.403579	0.0901414	0.44638	0.251387	0.582454	0.640402
SCO2530	hypothetical protein SCC117.03.	-0.0727789	-0.306503	-0.967586	0.248495	0.443717	0.0399343		0.931159
SCO2531	putative beta-glucosidase.	0.218326	-0.191356	-0.247355	0.0167347	-0.0155578	-0.0422358	0.351241	0.414442
SCO2540	putative carbohydrate kinase	0.120136	-0.220139		0.0986362		0.147757	0.702568	0.799308
SCO2549	possible protease	0.130313	0.0848132	-0.184236	0.0958535	0.414895	0.305745	0.435962	0.515917
SCO2563	30s ribosomal protein S20.	0.0587327	-0.116831	-0.389273	0.249165	0.00151825	-0.0692485	0.359749	0.557137
SCO2565	hypothetical protein SCC123.03c.	-0.0122682	-1.10242	-2.38535	-0.119885	-1.58098	-1.89166	1.18026	1.09403
SCO2573	putative oxidoreductase.	0.113254	-0.1951	-0.154065	-0.314143	0.0220553	-0.12166	-0.539916	-0.434048
SCO2576	phosphoglycerate mutase	0.374422	0.0724843	-0.0355526	0.330868	0.186778	-0.100989	0.660638	0.957963
SCO2590	putative glycosyltransferase	0.0745648	0.585893	0.986173	-0.195081		-0.26846
SCO2593	hypothetical protein SCC88.04c	0.196729	0.579771		-0.358075	0.192239		-1.13796	-1.29332
SCO2620	putative cell division trigger factor	-0.282465	0.0784166	0.0114724	-0.0507271	0.445236	0.214204	0.121114	0.526228
SCO2684	putative ATP-binding membrane protein	0.0585322	-0.357095	-0.876073	0.0287196	-0.278441	-0.46166	0.446083	0.648769
SCO2704	putative secreted protein		-1.18605	-1.77508		-0.511205	-1.25423	0.189664	0.502816
SCO2716	chpA possible secreted protein	0.00314372	-1.56646	-2.3672	0.299142	0.170919	-0.114818	1.42652	2.06961
SCO2717	chpD possible small membrane protein	-0.0500987	-1.66112	-2.7085	-0.045569	-0.134288	-0.468989	2.63046	2.5335
SCO2718	rdlA putative secreted protein	-0.103974	-0.445693	-0.941663	-0.0188036	0.52134	0.30287	0.601681	0.699084
SCO2719	rdlB putative secreted protein	-0.108198	-0.181638	-0.689102	0.0781963	0.427271	0.115588	0.70356	0.77181
SCO2758	nagA, beta-N-acetylglucosaminidase (putative secreted protein)		-0.177448	-1.2396		0.495299	-0.157313	2.38463	2.51518
SCO2783	putative monooxygenase	0.364365		-0.10001		-0.0984392	0.105796	0.549574	0.48986
SCO2870	hypothetical protein SCE6.07.	0.349536	-0.0209167	-0.127054	0.430321	0.0791223	0.0383504	0.684874	0.772518
SCO2924	ssgG possible regulator	0.0422148	-0.856024	-0.915669	-0.127569	-0.217117	-0.932355	0.803714	0.808245
SCO2939	hypothetical protein SCE56.03c	0.245073	0.018047	-0.119761	0.181662	0.313355	0.30614	0.852188	0.783529
SCO2944	putative sugar transporter membrane protein	-0.0351177	-1.36899	-2.41888	-0.292715	-1.17487	-1.50531	1.07776	1.00363
SCO2959	putative nitrate extrusion protein	-0.0812289	-0.257834	-0.883481	-0.0658263	-0.177714	-0.481834	-1.35782
SCO2971	putative secreted protein	0.0989319	0.447964	0.524665	0.110926	0.124552	0.26434	-0.949452	-0.858173
SCO3034	sporulation regulatory protein	0.151222	-0.00837843	-0.427062		0.130191	-0.26222		1.01025
SCO3040	putative secreted protein	0.130501	-0.106938	-0.066949	0.10789	0.147419	0.356358	0.916597	0.788166
SCO3113	undefined_product	0.370802	0.48467	1.03761	-0.0288373	0.656772	0.930818	0.189449	-0.102047
SCO3136	galactokinase	0.114974	-0.0307723	-0.100744	0.0968874	-0.0275667	-0.0448813	0.208476	0.406456
SCO3156	putative penicillin-binding protein (putative secreted protein)	-0.785845	0.106076						-0.59405
SCO3161	putative ABC transport protein, ATP-binding subunit.	0.0807071	0.0441283	-0.0790567	0.098855	0.0127465	-0.112214	0.39344	0.440455
SCO3169	hypothetical protein SCE87.20c.	0.0481384	-0.222821	-0.785618	-0.0581035	-0.203421	-0.232033	0.117324	0.411583
SCO3182	UTP-glucose-1-phosphate uridylyltransferase	-0.0835374		0.0937022	-0.00682763	0.0669587	0.49331	-0.205244	-0.580152
SCO3191	hypothetical protein SCE22.08c	0.172719	-0.0488765	-0.140468	0.16194	-0.0228048	-0.0503164	0.399551	0.483529
SCO3288	putative integral membrane protein	0.465644	-0.01757	-0.0459627	0.279271	-0.0049439	0.078704	0.598424	0.580069
SCO3311	hemB, delta-aminolevulinic acid dehydratase	-0.0556833	-0.83871	-1.04718	0.0310038	-0.80033	-1.05972	0.299636	0.344449
SCO3324	hypothetical protein	0.292971	0.0321994	-0.0112264	0.196654	0.102555	0.132724	0.581549	0.653601
SCO3349	conserved hypothetical protein	0.44448	-0.0764669	0.00536857	0.260601	0.0613513	0.0339154	0.802236	0.699275
SCO3357	cseA unknown	-0.0320359	0.546048	0.838201	-0.0939894	0.375637	0.301197	-0.352656	-0.152984
SCO3375	putative Lsr2-like protein	0.0671021		0.774621			0.509826	-0.0440105
SCO3378	putative small membrane protein	-0.0654326	-0.304167	-0.883101	-0.0936031	-0.525955	-0.913854		0.996466
SCO3379	hypothetical protein		-0.806608	-0.753661	0.0554237	-0.503231			2.21231
SCO3400	putative dihydroneopterin aldolase	0.0427079		0.30862		0.286781	0.0560373	-0.612522	0.200197
SCO3405	putative hypoxanthine phosphoribosyltransferase	0.244367	-0.202256	-0.433115	-0.022825	0.135215	-0.243727	0.627394	0.685386
SCO3409	putative inorganic pyrophosphatase	-0.106701	0.0574879	0.243491	0.145362	0.26606	0.112641	-1.03637	-0.511125
SCO3444	conserved hypothetical protein	0.284613	0.724253	1.54246	-0.20857	-0.16346	0.0390393	0.395353	0.011059
SCO3505	putative secreted substrate binding protein	-0.0998284	-0.426668	-0.617283	0.0869671	-0.0542581	-0.0611213	0.399845	0.369003
SCO3514	putative ATP-binding protein	0.396544	-0.12206	0.00689132	0.436423	0.0357307		0.828995	0.695208
SCO3515	putative integral membrane protein	0.138899	-0.438341	-0.642105	0.0612547	-0.085737	-0.148081	0.732588	0.647776
SCO3521	putative integral membrane protein	0.175051	-0.0804223	-0.328522	0.0913314	0.0911308	-0.0046604	0.492565	0.7688
SCO3538	hypothetical protein	0.313556	-0.0832109	-0.0192094	0.394425	0.00970091	-0.0203439	0.748735	0.820029
SCO3544	putative membrane protein	-0.0939737	-0.299094	-0.435356	0.0481475	0.00619324	-0.105062	0.486415	0.524302
SCO3573	conserved hypothetical protein	0.404366	-0.444763		0.358838	-0.696561		1.17608	0.467938
SCO3589	putative two component sensor kinase	0.79084		-0.408306		-0.0501707	-0.242734	0.841998	1.45901
SCO3594	putative D-lactate dehydrogenase	-0.30905		-0.253704	-0.742202	-0.0377719	0.142614	0.971017	0.696112
SCO3596	putative D-alanine:D-alanine dipeptidase	1.45704	0.214761	-0.294446		-0.324478	-0.0683262	0.429388	1.23613
SCO3636	putative cytochrome P-450 hydroxylase	0.393641	-0.0729296	-0.0751668	0.480285	0.261178	0.219294	0.975358	1.07893
SCO3659	hypothetical protein	0.15306	-0.235991	-0.301171	0.346967	-0.188438	-0.0592832	0.538833	0.606125
SCO3750	putative two-component sensor histidine kinase	0.0876394	-0.249069	-0.615941		0.185799	0.111736	0.736502	0.63323
SCO3754	putative ABC transporter integral membrane subunit		0.243205	0.137779		0.236523	0.210944	1.2253	1.39361
SCO3776	putative membrane protein	0.199027	-0.451145			-0.721397		1.25031	1.10931
SCO3801	putative aminopeptidase	0.468966	-0.0817027	-0.122677	0.472989		0.154982	0.750575	0.978678
SCO3856	putative peptidyl-prolyl cis-trans isomerase	-0.0879343	-0.145634	-0.104727	0.434285	-0.186299	0.13341	0.55041	0.609688
SCO3857	putative regulatory protein	-0.047742		-0.964397	-0.420108	-0.736586	-0.761069	0.103362	0.399229
SCO3871	putative decarboxylase		-1.07758	-1.76604			-1.15041
SCO3951	hypothetical protein SCD78.18c	0.278616	0.647206	1.04343	-0.0374776	0.0301732	0.169252	-0.0474266	-0.0109839
SCO3975	putative regulator	-0.0214932	-0.0386701	-0.329527	0.152963	0.272676	-0.111508	0.841243	1.3064
SCO3977	putative protease (putative secreted protein)	0.46422	-0.158185	-0.055035	0.353077	-0.0363348	0.103211	0.611938	0.692164
SCO4002	putative secreted protein		0.0249577						2.45335
SCO4131	putative integral membrane protein	0.0970988	0.0787856	0.104353	-0.130724	0.162996	0.234653	0.459441	0.480151
SCO4145	polyphosphate kinase	-0.0596584	-0.0158366	0.459265	0.0900687	-0.393059	0.367971	0.294016	0.6194
SCO4157	putative protease			-2.11455		-0.769253	-0.953372	0.969557	1.0241
SCO4187	putative membrane protein	0.492205	0.730955	2.74622	-0.35928	0.384895	0.0406183	-0.685302	-0.295266
SCO4206	putative AraC-family transcriptional regulator	0.0380014	-0.138607	0.382642	0.118876	-0.0667262	0.0771876	0.0135593	-0.569362
SCO4213	hypothetical protein		0.305332	0.358209		0.171576	-0.0259539		1.2753
SCO4229	putative sensor kinase			0.910016	-0.0389702	0.694587	0.645628		1.08766
SCO4243	putative secreted protein	-0.112441		0.345731	0.0846311	0.162289	0.0608616	-0.470367	-0.461571
SCO4253	conserved hypothetical protein SCD8A.26c	-0.261813	0.0500342	0.688371	-0.288717	-0.27865	-0.15746	-1.82422	-2.14393
SCO4320	putative membrane protein	-0.0573534	-0.867171	-1.47909	0.0714416	0.303731	-0.125563	0.80912	1.05186
SCO4356	hypothetical protein SCD19.11c	0.285006	-0.0316982	-0.0865386	0.25386	-0.0126976	0.0376016	0.518282	0.488091
SCO4365	hypothetical protein SCD19.20	0.10566	0.208117	-0.227776	0.18107		-0.0135848	0.0873704	0.533406
SCO4399	conserved hypothetical protein	-0.003074	0.0418689	-0.106582	0.341404	0.139259	-0.100753	0.579894	1.25772
SCO4412	putative regulatory protein	0.0829661	-0.487389	-0.625867	0.112791	-0.45217	-0.539902	0.135208	0.249245
SCO4421	putative tetR-family transcriptional regulatory protein	-0.0863366	-1.03131	-1.61974	-0.251132	-0.809126	-1.28168	0.524573	1.60511
SCO4442	hypothetical protein SCD6.20	0.0372538	0.398312	0.174774	0.549837	0.291587	0.12629	1.72222	2.37338
SCO4488	putative serine/threonine protein kinase	0.297817	-0.128183	-0.0985179	0.385216	0.0595638	0.14344	0.648246	0.707393
SCO4509	hypothetical protein SCD35.16	-0.0764441	0.532745	0.676104	0.131582	0.612099	0.825789	-0.367024	-0.408667
SCO4559	putative electron transfer oxidoreductase	0.02957	0.0205558	0.284368	0.268679	-0.38923	-0.214023	-0.659486	-0.763846
SCO4561	putative NLP/P60 family protein	0.240795	-0.00269032	0.228649	-0.180137	-0.342769	0.0557461	-0.381262	-0.497684
SCO4570	NuoI, NADH dehydrogenase subunit	0.337974	0.180196	0.128613	0.172221	0.260992	-0.108376	0.179665	0.492098
SCO4573	NuoL, NADH dehydrogenase subunit	-0.00865504		-0.621106	0.217647	-0.308414	-0.432446	0.268948	0.366447
SCO4587	hypothetical protein	0.00175093	0.110853	0.223079	0.231818	0.297352	0.096527	-0.0253022	0.556857
SCO4676	hypothetical protein	0.196397	0.559178	1.23011	0.00184717	0.164022	0.258937	0.137546	0.19648
SCO4701	rpsJ, 30S ribosomal protein S10	0.806571	0.590514	1.11234	0.0771157	0.367486	0.134501	-0.315254	0.0930261
SCO4702	rplC, 50S ribosomal protein L3	0.679008	0.604988	0.699134	0.120134	0.222839	-0.162022	-0.219805	0.0873373
SCO4704	rplW, 50S ribosomal protein L23	0.75504	0.692573	0.877415	-0.0643049	0.34359	0.0729749	-0.225899	0.0725768
SCO4705	rplB, 50S ribosomal protein L2	0.670367	0.596199	0.762179	0.0532984	0.371229	-0.0073694	-0.107714	0.0795627
SCO4706	rpsS, 30S ribosomal protein S19	0.784815	0.638828	0.764015	0.0949879	0.234022	0.0361161	-0.0969991	0.174651
SCO4710	rpmC, 50S ribosomal protein L29	0.861644	0.76705	0.77813	0.132045	0.22475	-0.0680225	-0.0434859	0.148138
SCO4724	methionine aminopeptidase	0.536899	-0.0463301	0.022593	0.500994	-0.0236119	0.203769	0.863424	0.721658
SCO4784	hypothetical protein SCD63.16c	0.138626	-0.586181	-0.874728		-0.267643	-0.433573	0.682059	0.657243
SCO4803	conserved hypothetical protein			1.36018	0.0595245		0.311454	0.781529
SCO4842	putative oxidoreductase	-0.00996519	-0.192081	-0.433707	0.206583	-0.0255609	-0.333923	0.793169	0.520735
SCO4854	putative integral membrane protein	-0.104768	0.000825205	-0.299535	0.0292267	0.467948	0.273278	0.394103	0.550516
SCO4881	putative polysaccharide biosynthesis related protein		0.332877	0.845734	-0.0486665		0.490489		1.61225
SCO4937	hypothetical protein	-0.285337	0.0919154	0.174673	0.0762426	0.586394	0.471725	-0.425074	-0.632858
SCO5046	wblI	0.20318	-0.322156	-0.69471	0.305877	0.247791	-0.15431	0.701765	0.844201
SCO5069	putative oxidoreductase	0.154176	0.173053	-0.00866639	0.25631	0.0558644	-0.040803	0.34017	0.48542
SCO5084	putative membrane protein	-1.79164	-0.160155		0.482704	-0.165985	-0.0893193	-1.09216	-1.59999
SCO5161	conserved hypothetical protein	0.406188	-0.0662368	-0.13769	0.397342	-0.0213365	-0.0313007	0.811743	0.801956
SCO5189	hypothetical protein 2SC3B6.13	-0.0968727	0.695227	2.13816		0.00264899	0.0467579	-0.153392	-0.055388
SCO5190	wblC possible DNA-binding protein	-0.200328	0.931824	1.8235	-0.0277424	0.0909744	0.195594	0.309482	0.666021
SCO5191	hypothetical protein 2SC3B6.15		1.15236	2.47608		-0.077872	0.235165
SCO5199	conserved hypothetical protein	-0.220377	0.396724	0.764868	0.0624522	0.327031	0.032882	-0.507105	0.0273625
SCO5249	putative nucleotide-binding protein	0.172561	0.454683	-0.135258	0.568306	1.29835	0.964044	1.58744	2.03058
SCO5251	acetyltransferase	-0.0845424	0.19005	0.76424	-0.0113612	-0.0983447	0.084751	0.150936	-0.119451
SCO5254	superoxide dismutase	-0.931477	-0.181019	-0.351007	0.425572	-0.101583	-0.186062	-0.668867	-0.822937
SCO5270	conserved hypothetical protein	0.0350547	0.0623106	-0.722918	0.194898	0.317558	-0.0736194	1.13222	1.34498
SCO5277	putative magnesium chelatase	0.203024	-0.0101959	0.0315594	0.253929	-0.0759094	0.105167	0.460872	0.477724
SCO5316	acyl carrier protein	0.451524	-2.12471	-2.52957	-0.0321329	-2.15678	-1.73149	1.9128	2.0546
SCO5317	whiE locus polyketide beta-ketoacyl synthase beta		-2.05251	-3.06055	-0.157873	-2.5698	-2.50037	1.16124	0.975663
SCO5339	traSA2, probable plasmid transfer protein	-0.0863189	0.21666	0.141758	1.00281	1.15156	1.33427	-0.229534	-0.252666
SCO5442	treSI possible trehalose synthase	0.5221	-0.607935	-0.992733	0.647769	-0.471062	-0.920879	1.11074	1.53544
SCO5519	conserved hypothetical protein	0.140745	-0.0776046	-0.117536	0.142267	0.01163	0.0806812	0.545338	0.620172
SCO5543	conserved hypothetical protein SC1C2.24c	0.0405817	0.128421	0.346474	0.0021746	-0.0917562	-0.0723135	-0.445132	-0.607544
SCO5544	putative membrane protein SC1C2.25c	-0.033516	0.144982	0.266807	-0.118713	0.110667	0.115657		-1.07516
SCO5556	histone-like DNA binding protein	0.121467	-1.22321	-1.54446	-0.0375036	-0.945542	-1.2274	1.11591	1.08699
SCO5567	putative DNA methylase	-5.36e-05	-0.458084	-0.965664	0.0703826	-0.403137	-0.7292	0.519256	0.397252
SCO5582	putative regulator	0.247543	0.319277	0.0894748	0.145202	0.250659	-0.288983	0.70243	0.995446
SCO5606	hypothetical protein SC2E1.23c	0.346628	0.291643	-0.194964	0.127775	0.175169	-0.151207	0.677412	0.962855
SCO5610	hypothetical protein SC2E1.27c	0.309511	-0.64972	-1.16665	0.149011	0.161463	-0.0143756	1.26025	1.49644
SCO5653	putative integral membrane protein	0.185443	-0.14221	-0.0453692	0.141779	-0.0564478	-0.0820425	0.317372	0.445762
SCO5656	transcriptional regulatory protein	0.194069	-0.316333	-0.0242215	-0.323635	-0.235834	-0.137045	-0.594995	-0.62503
SCO5711	probable riboflavin kinase (FAD synthetase)	0.312459	0.0992643	-0.160576		0.348498	-0.0965502		0.499885
SCO5745	conserved hypothetical protein SC9A10.09	0.0670276	-0.144028	-0.325037		-0.0881292	-0.373515		0.500846
SCO5756	hypothetical protein SC7C7.11	0.0442893	-0.331615	-0.736624			-0.656529		0.38926
SCO5761	putative ATP-dependent DNA helicase	0.0315133	-0.0852263	0.0507808	0.0296445	-0.0497222	-0.130322	0.301672	0.455361
SCO5789	hypothetical protein SC4H2.10c	-0.114448	-0.561974	-1.13197	0.0125292	0.108619	-0.440771	0.282034	0.818167
SCO5790	hypothetical protein SC4H2.11c	-0.12103	-0.384353	-0.74701	-0.0806254	-0.0107573	-0.312096	0.0647432	0.107377
SCO5791	miaA, probable tRNA delta(2)-isopentenylpyrophosphate transferase	-0.626224	-0.320295	-1.04862		-0.0182337	-0.442952	0.757142	0.968703
SCO5796	conserved hypothetical protein SC4H2.17	0.33796			0.0276138				0.634073
SCO5833	hypothetical protein	0.0554897	-0.233009		0.163303	0.481895	0.284042	0.956195	1.11432
SCO5850	conserved hypothetical protein SC9B10.17	-0.0829218	0.00235401	-0.338279	0.159311	0.3901	0.213274	0.0922915	0.608388
SCO5866	putative membrane protein	0.0525504	0.456625	0.519705	0.173577	0.0438412	0.123482	-0.616922	-1.04038
SCO5870	ABC-transporter ATP binding protein	-0.193109	0.146005	0.0690201	-0.321665	-0.232016	0.144994	0.0529837	-0.482689
SCO5882	redV, function unknown	-0.381873		-1.04758	-0.107668	-0.9776	-1.1224	1.12232	1.27947
SCO5945	putative transferase	0.0501446	-0.270982	1.18076	0.0175102	0.285324	0.061217		-0.0934634
SCO5982	putative regulator	0.0598563	-0.0900379	-0.0103764	-0.0542395	0.0875939	0.14918	0.123276	0.440646
SCO5990	hypothetical protein	-0.0355711	-0.444885	-1.1095		-0.281279	-0.473264	0.307204	0.769586
SCO6029	whiI probable two-component regulator	-0.100106	-0.806382	-1.61083	-0.0716923		-0.458391	1.24551	1.12586
SCO6054	putative transmembrane transport protein	0.00123733	-0.437427	-0.355276	-0.090861	-0.41307	-0.703265	1.07953	0.972148
SCO6071	A-factor receptor homolog	0.032129	-0.362167	-0.52992	-0.143588	-0.12152	-0.286292	0.280562	0.524702
SCO6167	proline rich protein (putative membrane protein)	0.145783	-1.0682	-1.52698		-0.665315	-1.07712	1.03607	0.85322
SCO6189	putative transferase	0.0477566	0.253635	0.397552	0.219593	-0.0731567	0.0254891	-0.604822	-0.714844
SCO6212	putative permease					-0.0581159	0.128581	0.0729113	-0.819928
SCO6240	conserved hypothetical protein	-0.00162773	-0.921266	-1.11578	-0.322728	-0.684877	-0.953775	1.00017	1.01947
SCO6254	putative two-component system response regulator				0.273449	-0.838552	0.182089	-1.18283
SCO6291	putative secreted oxidase	0.0921412	0.579575	0.908813	0.366442	-0.0506077	0.0384649	-0.90008	-1.13336
SCO6305	conserved hypothetical protein	0.145498	-1.04459	-1.91403	0.0980598	-0.0056132	-0.125274	1.29603	1.19664
SCO6340	conserved hypothetical protein SC3A7.08	0.0411134	0.15393	-0.0667862	-0.00705655	0.39529	0.308354	0.215492	0.5701
SCO6375	putative secreted protein	-0.0405877	-0.392444	-1.46262	-0.299983	-0.425859	-1.01895	0.471165	0.389056
SCO6393	putative transposase	0.0363379	-0.438342	-0.674636	0.104207	0.0825781	-0.0332278	0.67303	0.701738
SCO6411	putative hydrolase	0.185944	-0.222992	-0.596435	0.269904	-0.179917	-0.234136	-0.0617812	0.036737
SCO6445	putative inositol monophosphatase	0.228372	-0.198997	-0.352411	0.155977	0.0228473	0.119333	0.59628	0.451171
SCO6524	putative integral membrane protein	0.0124046	0.518203	0.589226	0.341816	0.0463572	0.0300525	-0.918115	-0.912125
SCO6586	succinyl-coa synthetase alpha chain	0.630249	-0.098151	-0.0437303	0.558043	0.0561056	0.242832	0.986711	0.886456
SCO6596	putative secreted protein	0.333919	-0.279225	0.00150906	-0.687417	-0.320469	0.0427817	-0.878004	-1.31319
SCO6653	hypothetical protein SC5A7.03	0.425761	-0.222855	0.0897698	-0.680553	-0.14691	0.0558334	-0.53453	-1.04245
SCO6657	putative membrane protein	0.459227	-0.0067045		-0.616595	-0.387014	-0.128164	0.724906	-0.825677
SCO6681	putative serine/threonine protein kinase	0.0422358	-0.232044	-0.424004		0.126241	-0.208752	0.298795	0.513051
SCO6684	putative ABC transporter	0.0424607	-0.0505337	0.268929	-0.0585498	0.405353	0.841692	-0.265096	-0.456693
SCO6725	hypothetical protein	0.340304	-0.0010083	0.0673575	-0.425171	-0.0780079	-0.1498	-0.545312	-0.503572
SCO6753	putative nucleotide sugar-1-phosphate transferase	0.0603456	-0.470719	-0.712563	-0.106889	-0.315727	-0.593394	0.461843	0.472482
SCO6763	putative polyprenyl synthatase	0.0615178	-0.486935	-0.608021	-0.262266	-0.401076	-0.731635	0.3955	0.414696
SCO6800	kbl, 2-amino-3-ketobutyrate coenzyme A ligase	-0.0808693	-0.476346	-0.84883	-0.0188268	0.0799993	0.0239044	0.541291	0.453214
SCO6824	putative phosphonopyruvate decarboxylase (fragment).	-0.0721884	0.118798	0.0263723	0.979285	1.05463	1.34301	-0.222943	-0.249643
SCO6848	conserved hypothetical protein	0.0993946	-0.0912686	-0.278227	0.139359	0.0577095		0.466211	0.610999
SCO6849	putative membrane protein	0.068717	-0.433275	-0.615387	-0.0497886	-0.0430299	-0.138172	0.341262	0.391396
SCO6873	hypothetical protein SC7F9.25c	0.205303	-0.259511	-0.245764	0.158902	-0.161905	-0.319214	0.417161	0.474246
SCO6895	putative regulator (fragment).	0.0726647	-0.384929	-0.527027	0.0250031	0.077489	-0.196314	0.679349	0.737096
SCO6907	putative DNA ligase.	-0.0143244	-0.746828	-0.864644	-0.0648075	-0.663861	-0.743454	0.5337	0.684368
SCO6947	conserved hypothetical protein SC1G8.19	0.13975	-0.897047	-1.21577	0.142163	-0.987987	-1.18679	1.11425	0.874203
SCO6972	hypothetical protein SC6F7.25c.	0.157893	-0.129393	-0.252981	0.0858944	-0.0733573	-0.194586		0.583962
SCO6976	conserved hypothetical protein	0.0916441	-0.661225	-0.83078	0.0961515	-0.673557	-1.05031	0.730026	0.789108
SCO7000	isocitrate dehydrogenase	-0.0915621	-0.215086	-0.199797	-0.0933142	-0.417115	-0.433206	0.551848	0.463867
SCO7004	probable carbohydrate kinase.	0.451283	-0.114763	-0.0961318	0.447776	-0.0611516	0.142202	0.79267	0.790463
SCO7073	conserved hypothetical protein	-0.101813				-0.359628	-0.132323	0.483972	0.47379
SCO7112	putative ECF-family RNA polymerase sigma factor	-0.0251187	0.0212171	0.0128132	-0.113445	-0.0836386	-0.0345338	0.0660722	-0.438558
SCO7118	hypothetical protein SC4B10.19c	0.371053	-0.168406	-0.323653	-0.0454482	-0.0143442	-0.367582		0.612295
SCO7178	putative transcriptional regulatory protein	0.0568438	0.37447	-0.0222853	0.0012374	0.452329	0.798479	0.315433	0.67518
SCO7188	putative secreted peptidase	0.183507	-0.0093538	-0.0853158	0.186276	0.0889098	-0.0133585	0.186046	0.455822
SCO7211	putative secreted glycosyl hydrolase.	0.336915		-0.0528063	0.47359	0.0195102	0.200307	0.594158	0.727642
SCO7408	probable solute-binding lipoprotein.	-0.39335					-2.3257	1.1797	1.24233
SCO7434	putative lipoprotein.		-3.22929	-4.36187		-0.5563	-1.19684	2.71989	4.084
SCO7449	putative membrane protein.	-0.00595141	-1.91181	-3.05719	0.0436831	-1.78494	-1.91259	1.40026	1.27062
SCO7450	putative secreted protein		-0.88286	-1.71614		-1.21678	-1.32386	0.819857	1.16949
SCO7451	conserved hypothetical protein SC5C11.08		-1.11833	-2.24468	-0.246512	-1.09799	-1.25137	1.81401	0.912891
SCO7545	putative ABC-transport protein, ATP-binding component.	0.0398876	-0.0979789	-0.155367	0.200869	0.11851	0.138383	0.562011	0.71677
SCO7570	putative isomerase	0.120929	0.0883169	0.359841	0.235535	-0.0936277	0.0413899	-0.330387	-0.607003
SCO7588	putative oxidoreductase	0.48107	-2.17119	-1.38982		-2.21897	-2.68781	2.03264	1.68598
SCO7657	putative secreted protein	-0.0191919	0.899166	1.49129	0.266604	0.650762	0.345937	-1.35617	-1.31083
SCO7658	hypothetical protein SC10F4.31	0.190179	0.492359	1.11699	0.00178598	0.160605	0.112684	-0.97884	-1.00474
SCO7673	putative lipoprotein		-1.2586	-0.980741			-0.569001	0.48853	0.52319
SCO7699	putative nucleotide-binding protein		0.21949	-0.133318		1.2553	0.628303		3.00042
SCO7740	hypothetical protein	-0.0439248	0.364502	0.579242	0.0347822	0.284238	0.105929	-0.747081	-0.689292
SCO7748	conserved hypothetical protein	0.059342	-0.58749	-0.790463	-0.0267742	-0.320396	-0.321966	0.525657	0.639045
SCP1.22c	hypothetical protein	0.627404	1.21755	2.2422	-0.480311	0.811849	0.315049	-0.527484	-0.153338
SCP1.233B	putative acyl carrier protein synthase, MmyC	-0.0367998	0.01597	-0.084809	0.205262	0.0169089	-0.00363225	0.284118	0.48684
SCP1.270	hypothetical protein	0.539961	0.688865	0.620296	0.114744	0.255114	-0.050571	-0.26815	-0.0911318
